# Supplementary material for: Palladium(II) Complexes of Substituted Salicylaldehydes: Synthesis, Characterization and Investigation of Their Biological Profile
Source: Pharmaceuticals (Basel). 2022 Jul 18;15(7):886. doi: 10.3390/ph15070886 (PMC9323974; doi:10.3390/ph15070886)
Supplement: Supplementary file 1 [file pharmaceuticals-15-00886-s001.zip]

Archive with 3 entries (3 files):
- checkcif of 1.pdf
- cif of 1.cif
- pharmaceuticals-1806791 - REVISED ESI.pdf
